# Supplementary material for: Incidence and severity of G6PI-induced arthritis are not increased in genetically distinct mouse strains upon aging
Source: Arthritis Res Ther. 2021 Aug 24;23:222. doi: 10.1186/s13075-021-02596-7 (PMC8383389; doi:10.1186/s13075-021-02596-7)
Supplement: Supplementary file 5 — Additional file 5: Supplement-Tables. Ages of analyzed mice. Every age of any mouse analyzed is shown in the tables. [file 13075_2021_2596_MOESM5_ESM.zip]

Archive with 2 entries (2 files):
- Andreas et al - revised Table for Fig 1.jpg
- Andreas et al - revised Table for Fig 2-5.jpg
